# Supplementary material for: Efficacy of Power Training on Sarcopenic Obesity in Community-Dwelling Older Women: A 32-Week Randomized Clinical Trial
Source: Nutrients. 2025 May 27;17(11):1822. doi: 10.3390/nu17111822 (PMC12157156; doi:10.3390/nu17111822)
Supplement: Supplementary file 1 [file nutrients-17-01822-s001.zip]

Archive with 1 entries (1 files):
- nutrients-3658082-supplementary.pdf
